# Supplementary material for: Association between Low Ankle-Brachial Index and Poor Outcomes in Patients with Embolic Stroke of Undetermined Source
Source: J Clin Med. 2022 May 29;11(11):3073. doi: 10.3390/jcm11113073 (PMC9181204; doi:10.3390/jcm11113073)
Supplement: Supplementary file 1 [file jcm-11-03073-s001.zip]

Archive with 1 entries (1 files):
- jcm-1710956-supplementary.pdf
